# Supplementary material for: Genome-wide analysis of the CCT gene family in Chinese white pear (Pyrus bretschneideri Rehd.) and characterization of PbPRR2 in response to varying light signals
Source: BMC Plant Biol. 2022 Feb 23;22:81. doi: 10.1186/s12870-022-03476-1 (PMC8864873; doi:10.1186/s12870-022-03476-1)
Supplement: Supplementary file 1 — Additional file 1. List of primers used inthis study. [file 12870_2022_3476_MOESM1_ESM.xlsx]

## Sheet: Sheet1
Additional file 1: List of primers used in this study
Ultility	Primers	Sequence (5'-3')
		Forward	Reverse
Expression analysis	PbCOL1	CGGAGCAAAGCAAGAA	ACACTGAGCGTGGTGATAG
	PbCOL3	GAAGCCAATCCAAAGC	GGAAGCAGAAACCCATC
	PbCOL5	CATTCAAATGCCAACC	TCTCAAACTTCCTCGTCT
	PbCOL6	TCCAATTTATGACCCTT	GAGATCAATAGCACCAGTA
	PbCOL7	CGTGGATAGTTTGCTGG	CGTCTGTTCCCTCTTGAT
	PbCOL8	GTGCGGAGCAAGAACAT	CACTGAGCGTGGTGGTAG
	PbCOL11	AACATCCGCAAGCAGC	GTCGGTAGAGGAACCAGAA
	PbPRR2	CCGCAAATCTTCAAAC	TATGCCCTCGATCCTC
	PbPRR3	ATCATCACTCTGGCTACTG	CCTTTCACGGGAACTGG
	PbPRR4	TGGGTCTCGTCTTTAA	GAACTATGGCATCTCCT
	PbPRR8	ATTTGAACAGGGACTTT	ATGAACCCATCAGCAC
	PbTCR1	TCGCCCAGATTCAACA	TTCCAACACGGACAGC
	PbTCR2	CAGGGAAGAAACAGAATG	CCAACTCCGAGAAACAC
	PbTCR3	TTTGGGCAGATGATTG	ACTGGCGTTTCTCCTT
	PbTCR4	GAGTCCGATTCCCAAGC	GCAGCGACATCATTCC
	PbZML2	GTTGACGACCAAGACG	GCTGGGAAGGTAGAGTT
	PbSKD1	CTTCCGCCTCCTATCAC	TTCATCACCCTTCCTCT
	PbYLS8	TGAGGTGCTGGCTTCTGT	TGACCGTTGATGGATCGTA
BP reaction	attB adapter	GGGGACAAGTTTGTACAAAAAAGCAGGCT	GGGGACCACTTTGTACAAGAAAGCTGGGT
	PbPRR2-BP	AAAAAGCAGGCTCCATGGGCGAGGTGGGTATC	AGAAAGCTGGGTTTAACCCTCATATGTATTGC
