# Supplementary material for: Genome-wide analysis of the CCT gene family in Chinese white pear (Pyrus bretschneideri Rehd.) and characterization of PbPRR2 in response to varying light signals
Source: BMC Plant Biol. 2022 Feb 23;22:81. doi: 10.1186/s12870-022-03476-1 (PMC8864873; doi:10.1186/s12870-022-03476-1)
Supplement: Supplementary file 2 — Additional file 2. Information on PbCCT genes identified in the genome of pear. [file 12870_2022_3476_MOESM2_ESM.xlsx]

## Sheet: Sheet1
Additional file 2: Information on PbCCT genes identified in the genome of pear.
Gene name	Gene ID	Molecular weigh	Isoelectric Point	cDNA length (bp)	Amino acid length	hmmsearch e-value	Chromosome no.	Genome location start	Genome location end
PbASML1	Pbr024353.1	44857.3	4.32	1233	410	1.3e-18	scaffold381.0	67760	69987
PbASML2	Pbr033122.1	47057.8	4.27	1290	429	1.4e-18	Chr16	11627179	11631279
PbASML3	Pbr023450.1	28047.7	6.26	804	267	3e-18	Chr11	28637630	28640610
PbASML4	Pbr018202.1	37881.7	4.95	1005	334	1.3e-17	Chr6	13618510	13620271
PbASML5	Pbr003807.1	31246.6	5	843	280	7.7e-17	Chr10	7978556	7979933
PbASML6	Pbr041080.1	31629.2	4.99	849	282	8.5e-17	Chr5	20785397	20786739
PbASML7	Pbr022735.1	28110.8	5.43	762	253	2.1e-16	scaffold346.0.1	42493	44237
PbASML8	Pbr031519.1	28154.9	5.43	762	253	2.1e-16	Chr11	12714823	12716523
PbCOL1	Pbr019957.1	37977.5	5.84	1023	340	1.2e-17	Chr15	5731876	5732987
PbCOL2	Pbr038936.1	50137.3	5.06	1344	447	1.2e-17	Chr14	15996677	15998414
PbCOL3	Pbr013295.1	50075.5	5.23	1362	453	1.5e-17	Chr3	21079074	21081045
PbCOL4	Pbr016562.1	43929.6	5.41	1194	397	1.7e-17	Chr17	17929143	17931284
PbCOL5	Pbr022230.1	44430.5	5.89	1236	411	1.7e-17	Chr9	18923424	18925601
PbCOL6	Pbr020281.1	51075.4	5.26	1380	459	3.1e-17	Chr6	3789123	3790874
PbCOL7	Pbr028831.1	50599.1	5.45	1365	454	3.2e-17	Chr13	2106467	2108184
PbCOL8	Pbr036464.1	37810.5	5.95	1023	340	5.5e-17	Chr8	16593377	16594915
PbCOL9	Pbr023570.1	45893.8	7.87	1275	424	2.8e-16	Chr16	13087654	13089051
PbCOL10	Pbr018073.1	50118	5.96	1380	459	3.1e-16	Chr9	16669133	16671891
PbCOL11	Pbr003667.1	22885.6	7.77	609	202	4.9e-16	scaffold1161.0	31008	32791
PbCOL12	Pbr034487.1	49862.7	6.78	1368	455	5e-16	Chr17	22546663	22549781
PbCOL13	Pbr026954.1	93604.5	5.2	2580	859	2.5e-15	Chr13	6184619	6192599
PbCOL14	Pbr040252.1	53169.2	6.54	1473	490	4.1e-15	Chr17	20855304	20857692
PbPRR1	Pbr032265.1	82506.9	5.25	2241	746	1.6e-16	Chr7	10101821	10111874
PbPRR2	Pbr013518.1	73995.5	8.06	2013	670	1.7e-16	Chr1	10212396	10216105
PbPRR3	Pbr040056.1	74202.5	6.28	2019	672	1.7e-16	Chr7	14525239	14528846
PbPRR4	Pbr008279.1	85300.9	8.38	2334	777	7.2e-16	Chr12	9491048	9494906
PbPRR5	Pbr023746.1	84922.6	8.66	2319	772	1.8e-15	scaffold369.0	292943	296971
PbPRR6	Pbr029328.1	84848.5	8.74	2319	772	1.8e-15	scaffold491.0	73555	77587
PbPRR7	Pbr007273.2	61948.4	5.19	1665	554	2.4e-15	Chr14	15685455	15690797
PbPRR8	Pbr030132.2	62623	5.32	1695	564	4.5e-15	Chr6	4758747	4763202
PbTCR1	Pbr037615.1	47884.8	8.93	1290	429	1.9e-17	Chr16	15563227	15565923
PbTCR2	Pbr032244.1	44779.1	9.45	1164	387	1.5e-15	scaffold579.0.1	197348	200698
PbTCR3	Pbr011582.1	30518.5	4.78	777	258	5e-15	Chr11	25518645	25520376
PbTCR4	Pbr003806.1	29223.8	5.18	792	263	4.6e-14	scaffold1176.0	96966	98497
PbTCR5	Pbr012518.1	43451.3	6.69	1134	377	9.4e-13	Chr17	23111944	23114174
PbTCR6	Pbr014493.1	41435.1	7.21	1077	358	1.1e-11	Chr17	25178295	25180450
PbZML1	Pbr007018.1	29793.2	5.71	831	276	6e-16	Chr5	1127760	1132376
PbZML2	Pbr009877.1	31513.2	5.36	885	294	6.8e-16	Chr10	22537416	22541606
PbZML3	Pbr036766.1	32268	5.53	903	300	6.9e-16	Chr5	5509732	5514395
PbZML4	Pbr024079.1	29853	5.71	816	271	6.9e-15	Chr9	14565054	14567678
PbZML5	Pbr031829.1	29425.6	5.67	807	268	6.9e-15	Chr15	18952920	18955544
PbZML6	Pbr004761.1	38887.9	4.71	1086	361	1.7e-14	scaffold1226.0	83322	88114
