# Supplementary material for: Genome-wide analysis of the CCT gene family in Chinese white pear (Pyrus bretschneideri Rehd.) and characterization of PbPRR2 in response to varying light signals
Source: BMC Plant Biol. 2022 Feb 23;22:81. doi: 10.1186/s12870-022-03476-1 (PMC8864873; doi:10.1186/s12870-022-03476-1)
Supplement: Supplementary file 3 — Additional file 3. Lists of CCT genes identified in apple,strawberry, Arabidopsis and rice. [file 12870_2022_3476_MOESM3_ESM.xlsx]

## Sheet: Apple
Additional file 3: Lists of CCT genes identified in apple, strawberry, Arabidopsis and rice.
Gene ID	Hmmsearch e-value	Chromosome No.	Genome location start	Genome location end
MD16G1225800	1.5e-18	Md01	20183520	20187776
MD13G1220700	1.6e-18	Md01	22885075	22889032
MD11G1063100	1.7e-18	Md01	31246381	31249670
MD03G1105500	2e-18	Md01	31807561	31811443
MD11G1118000	2.1e-18	Md03	4837363	4839164
MD03G1059900	3.4e-18	Md03	9053283	9056562
MD13G1042200	9.4e-18	Md03	35979798	35982715
MD06G1215800	1.1e-17	Md04	19881796	19887358
MD14G1108900	1.1e-17	Md05	8246027	8251259
MD06G1088000	1.1e-17	Md05	35476653	35478200
MD14G1226400	1.2e-17	Md06	21514287	21516305
MD15G1045000	1.2e-17	Md06	33132835	33136528
MD16G1043000	1.4e-17	Md06	34812277	34813997
MD17G1069600	1.7e-17	Md07	26287033	26289075
MD09G1079200	1.7e-17	Md07	35038425	35041872
MD13G1239300	2.3e-17	Md07	35836537	35840284
MD16G1265000	2.8e-17	Md08	3877293	3878822
MD08G1049600	5e-17	Md08	26040878	26046162
MD16G1248400	5.3e-17	Md08	26047858	26053813
MD10G1203800	7.7e-17	Md09	1194930	1199206
MD05G1222200	8.4e-17	Md09	5559447	5561882
MD09G1019800	9.6e-17	Md09	7635600	7640517
MD13G1263800	9.7e-17	Md09	10140517	10144182
MD01G1114400	1.5e-16	Md09	12975792	12980881
MD07G1182500	1.6e-16	Md10	7508559	7513121
MD01G1228200	1.8e-16	Md10	30283788	30286122
MD07G1299100	1.9e-16	Md11	5471408	5473179
MD07G1289700	2.1e-16	Md11	10700914	10704513
MD09G1104700	2.3e-16	Md11	41597900	41601177
MD01G1220400	2.4e-16	Md12	20363002	20368375
MD01G1088900	2.5e-16	Md13	2918785	2920698
MD17G1020400	3.4e-16	Md13	9322930	9326075
MD13G1125800	6.8e-16	Md13	21352361	21357007
MD16G1126400	9.1e-16	Md13	24355628	24359864
MD09G1131800	1.3e-15	Md13	33855667	33857312
MD17G1119500	1.3e-15	Md14	17071492	17073214
MD04G1113200	1.5e-15	Md14	29253601	29257651
MD03G1277600	1.5e-15	Md14	30775935	30783415
MD11G1299600	1.6e-15	Md15	3077568	3079004
MD12G1128600	2.1e-15	Md15	47972928	47976735
MD14G1204700	4.7e-15	Md15	47997342	48001757
MD10G1055000	7.1e-15	Md16	3034236	3036296
MD05G1048600	7.2e-15	Md16	9202789	9205808
MD06G1197300	9.6e-15	Md16	22803692	22807961
MD15G1387700	4.3e-14	Md16	27740249	27744111
MD09G1160800	9.9e-14	Md16	33644351	33646630
MD08G1200800	1.3e-13	Md17	1537336	1540117
MD15G1387800	2.1e-13	Md17	5632424	5634831
MD08G1200900	2.2e-13	Md17	10361275	10365005

## Sheet: Strawberry
Additional file 3: Lists of CCT genes identified in apple, strawberry, Arabidopsis and rice.
Gene ID	Hmmsearch e-value	Chromosome No.	Genome location start	Genome location end
FvH4_3g39550.1	1.3e-18	Fvb1	22946175	22948182
FvH4_3g34540.1	2.4e-18	Fvb2	10076931	10084023
FvH4_4g08980.1	2.9e-18	Fvb2	29305066	29306602
FvH4_2g41420.1	6.6e-18	Fvb3	9734803	9736221
FvH4_5g12150.1	8.4e-18	Fvb3	29926443	29928797
FvH4_4g27390.1	1e-17	Fvb3	33613812	33615565
FvH4_6g45860.1	1e-17	Fvb4	3846023	3850020
FvH4_6g52200.1	1e-17	Fvb4	6675176	6679246
FvH4_1g29660.1	1.4e-17	Fvb4	10078078	10079648
FvH4_4g07270.1	1.6e-17	Fvb4	25667550	25687393
FvH4_3g15550.1	2e-17	Fvb4	28409275	28411534
FvH4_7g31700.1	7.6e-17	Fvb5	6852197	6854626
FvH4_7g32920.1	1.8e-16	Fvb5	8247764	8252965
FvH4_6g43570.1	1.9e-16	Fvb5	25125040	25129177
FvH4_6g15060.1	3.3e-16	Fvb5	25132194	25136954
FvH4_7g17760.1	4.9e-16	Fvb6	9347700	9353824
FvH4_6g40380.1	8.7e-16	Fvb6	18773344	18776415
FvH4_4g23090.1	1.3e-15	Fvb6	31931440	31935769
FvH4_4g04500.1	1.7e-15	Fvb6	33682892	33686067
FvH4_5g14560.1	4e-15	Fvb6	35108133	35110501
FvH4_5g34500.1	6.7e-15	Fvb6	38529473	38531542
FvH4_6g24780.1	8.2e-15	Fvb7	14990290	14994301
FvH4_2g11520.1	6.1e-14	Fvb7	22887035	22890962
FvH4_5g34490.1	1.4e-13	Fvb7	23568430	23572600

## Sheet: Arabidopsis
Additional file 3: Lists of CCT genes identified in apple, strawberry, Arabidopsis and rice.
Gene ID	Hmmsearch e-value	Chromosome No.	Genome location start	Genome location end
At1g04500.1	9.7e-19	At1	1221411	1224539
At1g05290.1	9e-15	At1	1539152	1540562
At1g07050.1	1.7e-18	At1	2164188	2165261
At1g25440.1	1.8e-17	At1	8933716	8935544
At1g28050.1	3.6e-16	At1	9775522	9778043
At1g49130.1	1.5e-17	At1	18174373	18176389
At1g51600.1	3.8e-14	At1	19132221	19135630
At1g63820.1	8.7e-18	At1	23682278	23684373
At1g68520.1	1.2e-17	At1	25708175	25710989
At1g73870.1	1.2e-17	At1	27778984	27780809
At2g24790.1	2.9e-17	At2	10566836	10568145
At2g32310.1	1.7e-11	At2	13724394	13726374
At2g33350.1	2.9e-18	At2	14133929	14137154
At2g33500.1	5.1e-16	At2	14187914	14190254
At2g46670.1	4.9e-18	At2	19164357	19165233
At2g46790.1	1.7e-17	At2	19232607	19235179
At2g47890.1	3.2e-14	At2	19607996	19610287
At3g02380.1	9e-17	At3	487069	489467
At3g07650.1	1.3e-15	At3	2441569	2444532
At3g12890.1	5.9e-16	At3	4099199	4100534
At3g21175.1	7.4e-14	At3	7422036	7424905
At3g21880.1	5.1e-16	At3	7706748	7708190
At4g15250.1	3.9e-16	At4	8709767	8711526
At4g24470.1	2.3e-13	At4	12645544	12647985
At4g25990.1	1.1e-17	At4	13191085	13194124
At4g27900.1	3.4e-17	At4	13890472	13892999
At5g02810.1	1.1e-15	At5	637681	642026
At5g14370.1	4.6e-18	At5	4631891	4633925
At5g15840.1	6.5e-16	At5	5170162	5173085
At5g15850.1	1.9e-16	At5	5176091	5177897
At5g24470.1	3.5e-16	At5	8356204	8358546
At5g24930.1	1.7e-17	At5	8589457	8590949
At5g41380.1	3.8e-18	At5	16561278	16563732
At5g48250.1	4.3e-15	At5	19561319	19563832
At5g53420.1	5.8e-17	At5	21673458	21675803
At5g57180.1	8.4e-14	At5	23167774	23171025
At5g57660.1	1.5e-17	At5	23355337	23356989
At5g59990.1	1.1e-17	At5	24150934	24153201
At5g60100.1	1.2e-14	At5	24197971	24201405
At5g61380.1	8.8e-15	At5	24674963	24678550

## Sheet: Rice
Additional file 3: Lists of CCT genes identified in apple, strawberry, Arabidopsis and rice.
Gene ID	Hmmsearch e-value	Chromosome No.	Genome location start	Genome location end
Os01t0835700-01	8.3e-19	Os1	35827222	35828772
Os02t0148000-01	7.2e-14	Os2	2638443	2642064
Os02t0148500-01	9.3e-15	Os2	2664442	2668161
Os02t0178100-01	2.5e-17	Os2	4315391	4316956
Os02t0610500-01	8.8e-18	Os2	23989803	23991271
Os02t0618200-01	2.8e-15	Os2	24569489	24572391
Os02t0724000-01	1.4e-16	Os2	30094300	30099072
Os02t0731700-01	4.7e-18	Os2	30473853	30475800
Os03t0139500-01	1.4e-18	Os3	2159337	2161733
Os03t0284100-01	1.3e-15	Os3	9759666	9768689
Os03t0351100-01	2.2e-15	Os3	13153018	13155544
Os03t0684000-01	2.2e-13	Os3	27269707	27274116
Os03t0711100-01	1.7e-17	Os3	28686958	28689501
Os03t0734900-00	4.6e-15	Os3	30094435	30099093
Os04t0497700-01	2.9e-17	Os4	24889983	24891470
Os05t0466100-01	3.2e-18	Os5	22874242	22875817
Os05t0595300-01	9.3e-16	Os5	29656681	29659085
Os06t0264200-00	2e-17	Os6	8704897	8706342
Os06t0275000-01	1.4e-16	Os6	9336376	9338569
Os06t0298200-01	1e-16	Os6	11070178	11076691
Os06t0654900-01	1.8e-18	Os6	26843118	26843680
Os06t0698900-01	1.3e-14	Os6	29366039	29370366
Os07t0261200-01	2.8e-18	Os7	9152377	9155030
Os07t0667300-01	4.9e-16	Os7	28184879	28187843
Os07t0695100-01	1.2e-14	Os7	29616705	29629215
Os08t0119700-00	4.3e-16	Os8	1084457	1086835
Os08t0536300-01	6.1e-16	Os8	26792942	26797114
Os09t0240200-01	3.9e-17	Os9	3048085	3064471
Os09t0509700-01	1.5e-15	Os9	19783524	19786772
Os09t0532400-01	4.8e-17	Os9	20885198	20889792
Os10t0466500-01	1e-18	Os10	17221688	17224610
Os10t0560400-01	5e-17	Os10	22069784	22072449
Os11t0101200-01	6.4e-19	Os11	38621	44608
Os11t0157600-01	4.1e-17	Os11	2789011	2793728
Os12t0101000-01	6.4e-19	Os12	37034	43021
