# Supplementary material for: Genome-wide analysis of the CCT gene family in Chinese white pear (Pyrus bretschneideri Rehd.) and characterization of PbPRR2 in response to varying light signals
Source: BMC Plant Biol. 2022 Feb 23;22:81. doi: 10.1186/s12870-022-03476-1 (PMC8864873; doi:10.1186/s12870-022-03476-1)
Supplement: Supplementary file 4 — Additional file 4. Ka/Ks calculation of theduplicated PbCCT gene pairs in pear. [file 12870_2022_3476_MOESM4_ESM.xlsx]

## Sheet: Sheet1
Additional file 4 Ka/Ks calculation of the duplicated PbCCT gene pairs in pear.
Locus1	Locus2	Ka	Ks	Ka/Ks	Duplication Type
PbZML1	PbZML3	0.00635347	0.0259875	0.244482	WGD/segmental duplication
PbPRR4	PbPRR5	0.0410038	0.162013	0.25309	WGD/segmental duplication
PbZML2	PbZML3	0.0319233	0.206998	0.15422	WGD/segmental duplication
PbTCR5	PbTCR6	0.00360634	0.00417602	0.863582	WGD/segmental duplication
PbPRR5	PbPRR6	0.00502469	0.0215066	0.233635	WGD/segmental duplication
PbZML4	PbZML5	0.00963169	0.0406176	0.237131	WGD/segmental duplication
PbASML8	PbASML7	0.00510266	0.0301726	0.169115	WGD/segmental duplication
