# Supplementary material for: Genome-wide analysis of the CCT gene family in Chinese white pear (Pyrus bretschneideri Rehd.) and characterization of PbPRR2 in response to varying light signals
Source: BMC Plant Biol. 2022 Feb 23;22:81. doi: 10.1186/s12870-022-03476-1 (PMC8864873; doi:10.1186/s12870-022-03476-1)
Supplement: Supplementary file 5 — Additional file 5. One-to-one orthologousrelationships between pear and apple/strawberry/Arabidopsis/rice. [file 12870_2022_3476_MOESM5_ESM.xlsx]

## Sheet: Sheet1
Additional file 5: One-to-one orthologous relationships between pear and apple/strawberry/Arabidopsis/rice.
Pear	Apple	Stawberry	Arabidopsis	Rice
PbASML1	MD13G1220700	FvH4_4g04500.1	At2g33350	Os10t0466500-01
	MD16G1225800
PbASML2	MD13G1220700	FvH4_4g04500.1	At1g04500	Os10t0466500-01
	MD16G1225800		At2g33350	Os03t0139500-01
PbASML3	MD03G1105500	FvH4_3g34540.1	At1g25440
	MD11G1118000		At3g12890
			At5g59990
			At5g61380
			At5g57660
PbASML4	MD06G1088000	FvH4_5g02850.1	At1g63820
	MD14G1108900		At5g41380
PbASML5	MD05G1222200		At3g12890
PbASML6	MD05G1222200	FvH4_3g15550.1	At3g12890	Os10t0466500-01
	MD10G1203800		At3g21880
			At5g59990
PbASML7	MD01G1220400	FvH4_7g31700.1	At5g53420
	MD07G1289700
PbASML8	MD01G1220400	FvH4_7g31700.1	At4g27900
	MD07G1289700		At5g53420
PbCOL1	MD08G1049600	FvH4_2g41420.1	At2g24790	Os02t0178100-01
	MD15G1045000		At5g24930	Os06t0654900-01
PbCOL2	MD06G1215800	FvH4_4g27390.1	At1g49130	Os02t0731700-01
	MD13G1042200	FvH4_5g12150.1	At1g73870	Os02t0646200-01
	MD14G1226400		At1g68520	Os09t0509700-01
	MD16G1043000		At1g25440	Os09t0532400-01
			At1g28050
			At2g46670
			At2g33500
			At4g25990
PbCOL3	MD06G1215800	FvH4_4g27390.1	At1g68520
	MD13G1042200	FvH4_5g12150.1	At1g25440
	MD14G1226400		At1g73870
	MD16G1043000		At1g68190
PbCOL4	MD09G1079200	FvH4_6g45860.1	At1g73870
	MD17G1069600		At3g02380
			At3g07650
			At5g15840
			At5g61380
PbCOL5	MD09G1079200	FvH4_6g45860.1	At3g02380	Os02t0606200-01
	MD17G1069600		At5g15840	Os04t0497700-01
				Os06t0275000-01
PbCOL6	MD06G1215800	FvH4_4g27390.1	At1g73870	Os09t0532400-01
	MD13G1042200	FvH4_5g12150.1	At1g68520
	MD14G1226400		At1g25440
	MD16G1043000		At1g49130
			At2g46670
			At5g24930
			At5g48250
			At5g61380
PbCOL7	MD06G1215800	FvH4_4g27390.1	At1g25440
	MD13G1042200	FvH4_5g12150.1	At1g68520
	MD14G1226400		At1g68190
	MD16G1043000		At1g73870
			At2g31380
			At5g57660
PbCOL8	MD08G1049600	FvH4_2g41420.1	At2g24790	Os04t0497700-01
	MD15G1045000		At5g24930
PbCOL9	MD13G1263800		At1g04500	Os08t0249000-01
	MD16G1265000		At2g24790	Os09t0532400-01
			At5g57660
			At5g59990
PbCOL10	MD09G1104700	FvH4_6g43570.1	At1g05290
			At2g32310
			At3g21880
			At4g15248
PbCOL11	MD13G1125800
	MD16G1126400
PbCOL12	MD09G1104700	FvH4_6g43570.1	At3g21880
PbCOL13	MD13G1125600		At1g12970	Os02t0515125-00
	MD16G1126400		At1g13230	Os08t0536300-01
			At2g33500	Os09t0509700-01
			At3g23010
			At3g07650
			At3g21150
			At5g25910
PbCOL14	MD09G1131800	FvH4_6g40380.1	At2g33350
	MD17G1119500
PbPRR1	MD01G1114400	FvH4_6g15060.1	At1g67710	Os03t0284100-01
	MD04G1113200		At2g46790	Os03t0224200-01
	MD07G1182300		At5g58080	Os05t0466100-01
	MD12G1128600		At5g02810
PbPRR2	MD01G1228200	FvH4_7g32920.1	At2g46790
	MD01G1088900	FvH4_7g17760.1	At2g46670
	MD07G1299100		At4g00760
			At5g24470
PbPRR3	MD01G1228200	FvH4_7g32920.1	At2g46790
	MD01G1088900	FvH4_7g17760.1	At4g25990
	MD07G1299100
PbPRR4	MD01G1114400	FvH4_6g15060.1	At1g63820	Os12t0101000-01
	MD04G1113200		At1g74890	Os02t0610500-01
	MD07G1182300		At1g51600	Os02t0631700-01
	MD12G1128600		At1g68210	Os03t0711100-01
			At3g62670	Os03t0284100-01
			At3g48100	Os05t0395600-01
			At3g16857	Os05t0466100-01
			At5g02810	Os06t0275000-01
			At5g60100	Os07t0695100-01
			At5g57180	Os09t0532400-01
			At5g61380
PbPRR5	MD01G1114400	FvH4_6g15060.1
	MD04G1113200
	MD07G1182300
	MD12G1128600
PbPRR6	MD04G1113200	FvH4_6g15060.1	At5g02810
	MD12G1128600
PbPRR7	MD06G1197300	FvH4_5g14560.1	At2g01760
	MD14G1204500		At5g61380
PbPRR8	MD06G1197300	FvH4_5g14560.1	At1g49190
	MD14G1204500		At2g46790
			At4g27900
			At5g48250
			At5g61380
PbTCR1	MD13G1239300	FvH4_4g07270.1	At5g57180	Os02t0178100-01
	MD16G1248400			Os06t0699600-01
PbTCR2	MD09G1019800	FvH4_6g52200.1
	MD17G1020400
PbTCR3	MD03G1059900	FvH4_3g39550.1	At1g07050
	MD11G1063100
PbTCR5	MD09G1019800	FvH4_6g52200.1	At5g14370
	MD17G1020400
PbTCR6	MD09G1019800	FvH4_6g52200.1	At5g14370
	MD17G1020400
PbZML1	MD05G1048600	FvH4_2g11520.1
	MD10G1055000
PbZML2	MD05G1048600	FvH4_2g11520.1
	MD10G1055000
PbZML3	MD05G1048600		At1g51600
	MD10G1055000		At5g66320
PbZML4	MD09G1160800		At1g51600
			At3g21175
PbZML5	MD09G1160800		At1g49130
